# Supplementary material for: Monitoring chest compression rate in automated external defibrillators using the autocorrelation of the transthoracic impedance
Source: PLoS One. 2020 Sep 30;15(9):e0239950. doi: 10.1371/journal.pone.0239950 (PMC7526915; doi:10.1371/journal.pone.0239950)
Supplement: S1 File — Main values for the algorithm operation and the corresponding reference values for all the analyzed windows in the validation subset. (XLSX) [file pone.0239950.s002.xlsx]

## Sheet: Ep. 1
nw	T	A	fcc GS	fcc Calc	diag	error
1			0	0	TN
2			0	0	TN
3			0	0	TN
4	0.464	0.626	125.7	129.3	TP	-3.6
5	0.432	0.691	142.9	138.9	TP	4.0
6	0.448	0.747	132.7	133.9	TP	-1.2
7	0.444	0.691	134.3	135.1	TP	-0.8
8	0.448	0.666	137.0	133.9	TP	3.1
9	0.468	0.628	126.4	128.2	TP	-1.8
10			0	0	TN
11			0	0	TN
12	0.428	0.331	127.1	140.2	TP	-13.1
13	0.448	0.620	131.3	133.9	TP	-2.6
14	0.440	0.742	134.3	136.4	TP	-2.0
15	0.464	0.715	128.9	129.3	TP	-0.4
16	0.484	0.621	122.3	124.0	TP	-1.7
17	0.496	0.727	121.6	121.0	TP	0.7
18	0.488	0.600	121.3	123.0	TP	-1.7
19			0	0	TN
20			0	0	TN
21	0.460	0.643	130.8	130.4	TP	0.4
22	0.468	0.528	123.3	128.2	TP	-4.9
23	0.516	0.661	112.8	116.3	TP	-3.5
24	0.528	0.743	110.6	113.6	TP	-3.1
25	0.508	0.703	113.6	118.1	TP	-4.5
26	0.520	0.699	118.1	115.4	TP	2.7
27			0	0	TN
28			0	0	TN
29	0.516	0.658	117.8	116.3	TP	1.5
30	0.500	0.636	120.6	120.0	TP	0.6
31	0.528	0.703	111.7	113.6	TP	-2.0
32	0.488	0.764	121.3	123.0	TP	-1.7
33	0.504	0.690	116.3	119.0	TP	-2.8
34	0.496	0.729	121.0	121.0	TP	0.0
35			0	0	TN
36	0.484	0.631	123.6	124.0	TP	-0.3
37	0.476	0.358	122.6	126.1	TP	-3.4
38	0.516	0.615	110.8	116.3	TP	-5.4
39	0.508	0.652	117.2	118.1	TP	-0.9
40	0.512	0.506	113.1	117.2	TP	-4.1
41			0	0	TN
42			0	0	TN
43	0.516	0.670	117.8	116.3	TP	1.5
44	0.504	0.739	117.2	119.0	TP	-1.9
45	0.516	0.733	117.8	116.3	TP	1.5
46	0.520	0.757	117.8	115.4	TP	2.4
47			0	0	TN
48	0.312	0.375	0	192.3	FP
49	0.532	0.703	113.4	112.8	TP	0.6
50	0.496	0.642	124.3	121.0	TP	3.3
51	0.500	0.708	121.5	120.0	TP	1.5
52	0.516	0.693	114.8	116.3	TP	-1.5
53			0	0	TN
54			0	0	TN
55			0	0	TN
56			0	0	TN
57			0	0	TN
58			0	0	TN
59			0	0	TN
60			Non zero	0	FN
61	0.484	0.349	123.3	124.0	TP	-0.7
62	0.480	0.508	123.0	125.0	TP	-2.0
63	0.448	0.552	125.3	133.9	TP	-8.6
64	0.492	0.612	116.0	122.0	TP	-6.0
65	0.508	0.688	121.6	118.1	TP	3.5
66	0.500	0.722	117.5	120.0	TP	-2.5
67	0.480	0.615	123.3	125.0	TP	-1.7
68			0	0	TN
69			0	0	TN
70	0.504	0.723	119.7	119.0	TP	0.6
71	0.488	0.744	121.6	123.0	TP	-1.3
72	0.488	0.773	122.6	123.0	TP	-0.3
73	0.496	0.659	118.4	121.0	TP	-2.5
74	0.544	0.746	109.2	110.3	TP	-1.1
75	0.532	0.635	114.5	112.8	TP	1.7
76			0	0	TN
77			0	0	TN
78	0.532	0.655	109.2	112.8	TP	-3.6
79	0.500	0.765	118.7	120.0	TP	-1.3
80	0.552	0.517	112.4	108.7	TP	3.7
81	0.496	0.693	120.0	121.0	TP	-1.0
82	0.544	0.708	109.0	110.3	TP	-1.3
83	0.532	0.675	114.5	112.8	TP	1.7
84	0.520	0.750	115.7	115.4	TP	0.3
85	0.516	0.519	115.7	116.3	TP	-0.6
86	0.488	0.532	119.0	123.0	TP	-3.9
87	0.488	0.742	120.3	123.0	TP	-2.6
88	0.496	0.635	118.4	121.0	TP	-2.5
89	0.508	0.560	117.2	118.1	TP	-0.9
90	0.520	0.719	117.5	115.4	TP	2.1
91	0.508	0.603	120.6	118.1	TP	2.5
92			0	0	TN
93			0	0	TN
94	0.472	0.704	124.7	127.1	TP	-2.5
95	0.508	0.704	118.7	118.1	TP	0.6
96	0.492	0.741	120.3	122.0	TP	-1.6
97	0.520	0.695	116.0	115.4	TP	0.6
98	0.496	0.692	119.4	121.0	TP	-1.6
99	0.516	0.626	114.8	116.3	TP	-1.5
100	0.544	0.273	108.3	110.3	TP	-2.0
101			0	0	TN
102			0	0	TN
103	0.488	0.516	124.0	123.0	TP	1.0
104	0.484	0.648	125.0	124.0	TP	1.0
105	0.520	0.566	115.7	115.4	TP	0.3
106	0.516	0.764	116.9	116.3	TP	0.6
107	0.512	0.772	116.0	117.2	TP	-1.2
108			0	0	TN
109			0	0	TN
110			0	0	TN
111			0	0	TN
112	0.500	0.578	121.6	120.0	TP	1.6
113	0.460	0.772	129.3	130.4	TP	-1.1
114	0.516	0.730	116.6	116.3	TP	0.3
115	0.512	0.588	118.1	117.2	TP	0.9
116	0.504	0.607	121.0	119.0	TP	1.9
117	0.496	0.691	122.0	121.0	TP	1.0
118	0.480	0.700	123.0	125.0	TP	-2.0
119			0	0	TN
120			0	0	TN
121	0.480	0.734	124.7	125.0	TP	-0.3
122	0.468	0.742	127.1	128.2	TP	-1.1
123	0.464	0.773	128.2	129.3	TP	-1.1
124	0.480	0.720	122.6	125.0	TP	-2.4
125	0.488	0.737	122.0	123.0	TP	-1.0
126	0.492	0.742	122.3	122.0	TP	0.3
127			0	0	TN
128			0	0	TN
129	0.484	0.716	122.6	124.0	TP	-1.4
130	0.484	0.647	122.6	124.0	TP	-1.4
131	0.508	0.757	117.5	118.1	TP	-0.6
132	0.468	0.687	125.3	128.2	TP	-2.9
133	0.476	0.677	122.4	126.1	TP	-3.6
134	0.476	0.641	124.0	126.1	TP	-2.1
135			0	0	TN
136	0.940	0.273	0	63.8	FP
137	0.492	0.758	119.4	122.0	TP	-2.6
138	0.504	0.520	127.1	119.0	TP	8.1
139	0.476	0.527	124.3	126.1	TP	-1.7
140	0.456	0.671	128.2	131.6	TP	-3.4
141	0.520	0.551	116.3	115.4	TP	0.9
142	0.532	0.663	116.3	112.8	TP	3.5
143	0.524	0.616	126.8	114.5	TP	12.3
144			0	0	TN
145			0	0	TN
146	0.480	0.703	125.0	125.0	TP	0.0
147	0.508	0.684	119.4	118.1	TP	1.3
148	0.496	0.735	120.0	121.0	TP	-1.0
149	0.504	0.742	118.1	119.0	TP	-0.9
150	0.504	0.595	116.6	119.0	TP	-2.5
151	0.492	0.696	121.3	122.0	TP	-0.7
152			0	0	TN
153	0.608	0.552	102.3	98.7	TP	3.6
154	0.476	0.720	123.3	126.1	TP	-2.8
155	0.488	0.721	121.6	123.0	TP	-1.3
156	0.484	0.653	120.3	124.0	TP	-3.6
157	0.484	0.723	122.0	124.0	TP	-2.0
158	0.500	0.676	116.9	120.0	TP	-3.1
159	0.488	0.710	120.6	123.0	TP	-2.3
160			0	0	TN
161			0	0	TN
162			0	0	TN
163			0	0	TN
164			0	0	TN
165			0	0	TN
166			0	0	TN
167	0.552	0.366	106.1	108.7	TP	-2.6
168	0.504	0.709	121.6	119.0	TP	2.6
169	0.476	0.639	123.0	126.1	TP	-3.1
170	0.472	0.676	126.1	127.1	TP	-1.1
171	0.492	0.664	121.0	122.0	TP	-1.0
172	0.500	0.726	119.7	120.0	TP	-0.3
173	0.480	0.700	124.0	125.0	TP	-1.0
174			0	0	TN
175			0	0	TN
176	0.480	0.676	121.6	125.0	TP	-3.4
177	0.492	0.731	121.3	122.0	TP	-0.7
178	0.488	0.763	122.0	123.0	TP	-1.0
179	0.492	0.731	122.0	122.0	TP	0.0
180	0.496	0.675	119.4	121.0	TP	-1.6
181	0.488	0.707	122.3	123.0	TP	-0.7
182	0.500	0.728	118.1	120.0	TP	-1.9
183			0	0	TN
184			0	0	TN
185	0.484	0.773	122.6	124.0	TP	-1.4
186	0.480	0.772	124.0	125.0	TP	-1.0
187	0.488	0.696	122.6	123.0	TP	-0.3
188	0.504	0.667	119.4	119.0	TP	0.3
189	0.508	0.738	118.1	118.1	TP	-0.0
190	0.492	0.596	119.7	122.0	TP	-2.3
191			0	0	TN
192			0	0	TN
193	0.508	0.660	118.1	118.1	TP	0.0
194	0.460	0.657	127.1	130.4	TP	-3.3
195	0.460	0.742	128.2	130.4	TP	-2.2
196	0.484	0.694	122.0	124.0	TP	-2.0
197	0.504	0.715	117.8	119.0	TP	-1.2
198	0.488	0.727	120.3	123.0	TP	-2.6
199	0.484	0.696	122.0	124.0	TP	-2.0
200			0	0	TN
201			0	0	TN

## Sheet: Ep. 2
nw	T	A	fcc GS	fcc Calc	diag	error
1			0	0	TN
2			0	0	TN
3			0	0	TN
4			0	0	TN
5			0	0	TN
6			0	0	TN
7	0.324	0.808	185.6	185.2	TP	0.4
8	0.324	0.774	184.7	185.2	TP	-0.5
9	0.316	0.749	191.3	189.9	TP	1.5
10	0.312	0.451	178.6	192.3	TP	-13.7
11	0.320	0.746	187.1	187.5	TP	-0.4
12	0.308	0.832	192.3	194.8	TP	-2.5
13	0.316	0.789	189.4	189.9	TP	-0.5
14	0.312	0.820	189.9	192.3	TP	-2.4
15	0.316	0.847	189.9	189.9	TP	-0.0
16	0.316	0.775	187.5	189.9	TP	-2.4
17	0.312	0.809	190.3	192.3	TP	-2.0
18	0.320	0.836	187.5	187.5	TP	-0.0
19	0.320	0.782	184.3	187.5	TP	-3.2
20	0.324	0.813	184.3	185.2	TP	-0.9
21	0.320	0.823	187.0	187.5	TP	-0.5
22	0.328	0.834	180.7	182.9	TP	-2.2
23	0.320	0.811	185.2	187.5	TP	-2.3
24	0.348	0.833	172.4	172.4	TP	-0.0
25	0.348	0.800	172.0	172.4	TP	-0.4
26	0.340	0.783	174.0	176.5	TP	-2.5
27	0.336	0.753	179.0	178.6	TP	0.4
28	0.340	0.817	176.1	176.5	TP	-0.4
29	0.336	0.802	178.6	178.6	TP	0.0
30	0.336	0.816	178.0	178.6	TP	-0.5
31	0.332	0.818	179.0	180.7	TP	-1.7
32	0.336	0.816	176.1	178.6	TP	-2.5
33	0.320	0.762	187.1	187.5	TP	-0.4
34	0.324	0.738	185.8	185.2	TP	0.6
35	0.948	0.278	0	63.3	FP
36			0	0	TN
37	0.320	0.759	185.2	187.5	TP	-2.3
38	0.328	0.826	182.5	182.9	TP	-0.4
39	0.328	0.764	182.0	182.9	TP	-0.9
40	0.320	0.672	187.9	187.5	TP	0.4
41	0.328	0.863	184.3	182.9	TP	1.3
42	0.324	0.839	182.9	185.2	TP	-2.3
43	0.328	0.606	188.9	182.9	TP	6.0
44	0.312	0.575	210.8	192.3	TP	18.5
45	0.320	0.782	187.5	187.5	TP	0.0
46	0.336	0.839	177.7	178.6	TP	-0.8
47	0.332	0.703	181.2	180.7	TP	0.4
48	0.312	0.848	191.1	192.3	TP	-1.2

## Sheet: Ep. 3
nw	T	A	fcc GS	fcc Calc	diag	error
1			0	0	TN
2			0	0	TN
3			0	0	TN
4			0	0	TN
5			0	0	TN
6			0	0	TN
7			0	0	TN
8			0	0	TN
9			0	0	TN
10			0	0	TN
11			0	0	TN
12			0	0	TN
13			0	0	TN
14			0	0	TN
15	0.344	0.763	173.2	174.4	TP	-1.2
16	0.332	0.753	179.9	180.7	TP	-0.9
17	0.340	0.747	174.0	176.5	TP	-2.5
18	0.340	0.740	176.1	176.5	TP	-0.4
19	0.348	0.739	171.6	172.4	TP	-0.8
20	0.336	0.791	177.0	178.6	TP	-1.6
21	0.336	0.798	178.1	178.6	TP	-0.4
22	0.352	0.674	168.2	170.5	TP	-2.3
23	0.344	0.721	173.9	174.4	TP	-0.5
24	0.348	0.784	171.6	172.4	TP	-0.8
25	0.348	0.761	170.8	172.4	TP	-1.6
26	0.352	0.716	172.4	170.5	TP	2.0
27			0	0	TN
28	0.360	0.734	163.8	166.7	TP	-2.9
29	0.352	0.756	170.5	170.5	TP	-0.0
30	0.348	0.766	172.0	172.4	TP	-0.4
31	0.352	0.713	168.9	170.5	TP	-1.5
32			0	0	TN
33	0.360	0.757	164.5	166.7	TP	-2.2
34	0.352	0.775	168.9	170.5	TP	-1.5
35	0.344	0.768	171.9	174.4	TP	-2.5
36	0.352	0.714	167.0	170.5	TP	-3.4
37	0.348	0.743	169.7	172.4	TP	-2.7
38	0.356	0.766	167.1	168.5	TP	-1.4
39	0.348	0.714	169.7	172.4	TP	-2.7
40			0	0	TN
41	0.364	0.727	163.8	164.8	TP	-1.1
42	0.360	0.673	168.5	166.7	TP	1.9
43	0.356	0.726	164.8	168.5	TP	-3.7
44	0.352	0.728	169.5	170.5	TP	-1.0
45			0	0	TN
46	0.356	0.710	165.6	168.5	TP	-3.0
47	0.356	0.750	168.5	168.5	TP	-0.0
48	0.360	0.692	162.7	166.7	TP	-4.0
49	0.368	0.799	164.4	163.0	TP	1.3
50	0.368	0.706	160.9	163.0	TP	-2.1
51	0.368	0.770	162.2	163.0	TP	-0.9
52			0	0	TN
53	0.356	0.724	168.1	168.5	TP	-0.5
54	0.360	0.752	164.1	166.7	TP	-2.6
55	0.368	0.695	165.3	163.0	TP	2.2
56	0.356	0.731	166.7	168.5	TP	-1.9
57	0.356	0.771	168.1	168.5	TP	-0.5
58	0.364	0.758	162.3	164.8	TP	-2.5
59			0	0	TN
60			0	0	TN
61			0	0	TN
62			0	0	TN
63			0	0	TN
64	0.368	0.604	168.1	163.0	TP	5.0
65	0.356	0.675	165.6	168.5	TP	-3.0
66	0.356	0.792	168.5	168.5	TP	0.0
67	0.360	0.782	165.6	166.7	TP	-1.1
68	0.360	0.681	167.6	166.7	TP	0.9
69			0	0	TN
70	0.368	0.704	159.9	163.0	TP	-3.1
71	0.372	0.751	160.9	161.3	TP	-0.4
72	0.364	0.714	159.6	164.8	TP	-5.3
73	0.360	0.644	168.1	166.7	TP	1.4
74			0	0	TN
75	0.368	0.760	161.7	163.0	TP	-1.3
76	0.360	0.754	168.1	166.7	TP	1.4
77	0.368	0.761	159.9	163.0	TP	-3.1
78	0.364	0.704	165.7	164.8	TP	0.9
79			0	0	TN
80	0.360	0.701	166.2	166.7	TP	-0.5
81	0.356	0.720	166.3	168.5	TP	-2.2
82	0.360	0.652	168.5	166.7	TP	1.9
83	0.356	0.698	166.7	168.5	TP	-1.9
84	0.360	0.719	167.1	166.7	TP	0.5
85	0.380	0.605	158.3	157.9	TP	0.4
86	0.368	0.656	164.8	163.0	TP	1.8
87	0.368	0.749	160.9	163.0	TP	-2.1
88	0.360	0.697	167.1	166.7	TP	0.5
89	0.376	0.756	161.3	159.6	TP	1.7
90			0	0	TN
91	0.360	0.749	165.7	166.7	TP	-0.9
92	0.364	0.741	161.6	164.8	TP	-3.2
93	0.368	0.756	163.0	163.0	TP	-0.0
94	0.368	0.741	163.0	163.0	TP	-0.0
95			0	0	TN
96	0.384	0.584	157.9	156.2	TP	1.6
97	0.372	0.742	158.9	161.3	TP	-2.4
98	0.364	0.749	163.9	164.8	TP	-0.9
99	0.372	0.715	162.6	161.3	TP	1.3
100	0.372	0.777	158.9	161.3	TP	-2.4
101			0	0	TN
102	0.360	0.765	163.0	166.7	TP	-3.6
103	0.364	0.737	166.7	164.8	TP	1.8
104	0.364	0.720	163.4	164.8	TP	-1.4
105	0.372	0.787	160.4	161.3	TP	-0.9
106	0.368	0.747	162.0	163.0	TP	-1.1
107			0	0	TN
108	0.372	0.537	166.2	161.3	TP	4.9
109	0.380	0.584	164.4	157.9	TP	6.5
110			0	0	TN
111			0	0	TN
112			0	0	TN
113			0	0	TN
114			0	0	TN
115			0	0	TN
116			0	0	TN
117			0	0	TN
118			0	0	TN
119	0.344	0.546	179.0	174.4	TP	4.6
120	0.308	0.757	195.8	194.8	TP	1.0
121	0.344	0.679	176.9	174.4	TP	2.5
122	0.336	0.771	179.9	178.6	TP	1.3
123	0.364	0.710	166.3	164.8	TP	1.5
124	0.332	0.744	180.3	180.7	TP	-0.4
125	0.344	0.781	176.5	174.4	TP	2.1
126	0.356	0.741	166.7	168.5	TP	-1.9
127	0.376	0.738	160.9	159.6	TP	1.3
128	0.380	0.756	158.3	157.9	TP	0.4
129	0.388	0.715	155.4	154.6	TP	0.8
130	0.372	0.773	162.7	161.3	TP	1.4
131	0.364	0.772	166.7	164.8	TP	1.8
132	0.364	0.743	161.3	164.8	TP	-3.5
133	0.372	0.748	161.3	161.3	TP	0.0
134			0	0	TN
135	0.344	0.720	174.4	174.4	TP	0.0
136	0.352	0.784	169.5	170.5	TP	-1.0
137	0.356	0.762	168.5	168.5	TP	0.0
138	0.356	0.771	168.1	168.5	TP	-0.5
139	0.380	0.694	160.3	157.9	TP	2.4
140	0.356	0.767	169.7	168.5	TP	1.1
141	0.372	0.779	161.7	161.3	TP	0.4
142	0.372	0.734	161.7	161.3	TP	0.4
143	0.376	0.765	160.9	159.6	TP	1.4
144	0.376	0.708	161.7	159.6	TP	2.2
145			0	0	TN
146	0.336	0.744	179.0	178.6	TP	0.4
147	0.360	0.767	168.5	166.7	TP	1.9
148	0.368	0.675	165.3	163.0	TP	2.2
149	0.368	0.739	165.6	163.0	TP	2.5
150			0	0	TN
151	0.360	0.768	167.8	166.7	TP	1.1
152	0.368	0.743	164.4	163.0	TP	1.3
153	0.376	0.736	159.6	159.6	TP	0.0
154	0.372	0.738	161.3	161.3	TP	-0.0
155			0	0	TN
156			0	0	TN
157	0.372	0.751	164.1	161.3	TP	2.8
158	0.356	0.786	169.0	168.5	TP	0.5
159	0.368	0.768	164.8	163.0	TP	1.8
160	0.372	0.773	163.5	161.3	TP	2.2
161			0	0	TN
162	0.344	0.804	173.2	174.4	TP	-1.2
163	0.352	0.743	170.5	170.5	TP	0.0
164	0.372	0.691	161.3	161.3	TP	-0.0
165	0.368	0.726	163.9	163.0	TP	0.9
166	0.356	0.781	166.7	168.5	TP	-1.9
167			0	0	TN
168			0	0	TN
169			0	0	TN
170			0	0	TN
171	0.328	0.739	186.1	182.9	TP	3.2
172	0.344	0.743	175.6	174.4	TP	1.2
173	0.352	0.789	169.5	170.5	TP	-1.0
174	0.364	0.695	165.2	164.8	TP	0.4
175	0.352	0.796	172.4	170.5	TP	2.0
176	0.360	0.747	168.5	166.7	TP	1.9
177	0.372	0.743	163.4	161.3	TP	2.1
178	0.380	0.733	158.7	157.9	TP	0.8
179	0.364	0.758	165.3	164.8	TP	0.5
180	0.380	0.721	158.3	157.9	TP	0.4
181	0.348	0.740	173.2	172.4	TP	0.8
182	0.368	0.715	166.7	163.0	TP	3.6
183	0.368	0.734	162.2	163.0	TP	-0.9
184	0.380	0.719	155.9	157.9	TP	-2.0
185	0.376	0.709	157.5	159.6	TP	-2.1
186			0	0	TN
187	0.368	0.727	164.8	163.0	TP	1.8
188	0.372	0.691	161.7	161.3	TP	0.4
189	0.376	0.733	159.2	159.6	TP	-0.4
190	0.380	0.772	160.6	157.9	TP	2.7
191	0.380	0.718	159.2	157.9	TP	1.3
192			0	0	TN
193	0.360	0.750	168.5	166.7	TP	1.9
194	0.368	0.765	163.5	163.0	TP	0.4
195	0.376	0.742	160.0	159.6	TP	0.4
196	0.364	0.787	164.8	164.8	TP	-0.0
197	0.380	0.767	158.7	157.9	TP	0.8
198			0	0	TN
199	0.356	0.751	163.0	168.5	TP	-5.5
200	0.364	0.737	163.9	164.8	TP	-0.9
201	0.360	0.716	165.3	166.7	TP	-1.4
202	0.360	0.792	169.3	166.7	TP	2.6
203			0	0	TN
204	0.368	0.743	162.6	163.0	TP	-0.4
205	0.356	0.778	168.5	168.5	TP	0.0
206	0.360	0.767	165.7	166.7	TP	-0.9
207	0.364	0.748	165.9	164.8	TP	1.1
208	0.380	0.757	157.9	157.9	TP	-0.0
209			0	0	TN
210	0.368	0.771	164.8	163.0	TP	1.8
211	0.372	0.720	160.9	161.3	TP	-0.4
212	0.360	0.732	164.8	166.7	TP	-1.8
213	0.364	0.680	168.5	164.8	TP	3.7
214	0.372	0.700	162.6	161.3	TP	1.3
215			0	0	TN
216	0.352	0.735	169.0	170.5	TP	-1.4
217	0.372	0.617	160.6	161.3	TP	-0.7
218			0	0	TN
219			0	0	TN
220			0	0	TN
221			0	0	TN
222			0	0	TN
223			0	0	TN
224			0	0	TN
225	0.336	0.791	179.4	178.6	TP	0.9
226	0.340	0.779	176.1	176.5	TP	-0.4
227	0.348	0.817	174.4	172.4	TP	2.0
228	0.356	0.644	170.0	168.5	TP	1.4
229			0	0	TN
230	0.364	0.386	168.9	164.8	TP	4.1
231	0.332	0.735	180.7	180.7	TP	0.0
232	0.344	0.762	173.2	174.4	TP	-1.2

## Sheet: Ep. 4
nw	T	A	fcc GS	fcc Calc	diag	error
1	0.388	0.634	148.1	154.6	TP	-6.5
2	0.400	0.792	147.8	150.0	TP	-2.2
3	0.416	0.737	144.2	144.2	TP	-0.0
4	0.400	0.518	146.6	150.0	TP	-3.4
5			0	0	TN
6			0	0	TN
7			0	0	TN
8	0.380	0.762	157.5	157.9	TP	-0.4
9	0.392	0.760	152.7	153.1	TP	-0.4
10	0.400	0.801	150.0	150.0	TP	0.0
11	0.396	0.776	152.3	151.5	TP	0.8
12	0.396	0.796	151.5	151.5	TP	0.0
13	0.412	0.808	145.3	145.6	TP	-0.4
14	0.404	0.811	147.1	148.5	TP	-1.5
15	0.416	0.759	142.5	144.2	TP	-1.7
16	0.424	0.776	140.6	141.5	TP	-0.9
17	0.420	0.793	140.2	142.9	TP	-2.7
18	0.412	0.799	146.0	145.6	TP	0.4
19	0.416	0.776	141.2	144.2	TP	-3.1
20	0.416	0.787	142.0	144.2	TP	-2.3
21	0.424	0.690	139.5	141.5	TP	-2.0
22	0.420	0.784	140.8	142.9	TP	-2.0
23	0.440	0.771	133.5	136.4	TP	-2.8
24	0.440	0.714	136.4	136.4	TP	-0.0
25	0.424	0.793	140.2	141.5	TP	-1.3
26	0.420	0.740	140.6	142.9	TP	-2.2
27	0.428	0.729	138.9	140.2	TP	-1.3
28	0.420	0.783	141.8	142.9	TP	-1.0
29	0.436	0.789	138.5	137.6	TP	0.8
30	0.436	0.777	135.7	137.6	TP	-1.9
31	0.432	0.782	137.6	138.9	TP	-1.3
32	0.432	0.780	134.8	138.9	TP	-4.1
33	0.416	0.734	142.2	144.2	TP	-2.1
34	0.448	0.695	130.1	133.9	TP	-3.9
35	0.420	0.705	141.5	142.9	TP	-1.3
36	0.424	0.762	139.5	141.5	TP	-2.0
37	0.412	0.755	142.9	145.6	TP	-2.8
38	0.424	0.804	142.2	141.5	TP	0.7
39	0.432	0.769	136.7	138.9	TP	-2.2
40	0.448	0.718	132.7	133.9	TP	-1.2
41	0.444	0.756	133.0	135.1	TP	-2.1
42	0.444	0.747	135.1	135.1	TP	0.0
43	0.444	0.723	134.2	135.1	TP	-0.9
44	0.436	0.766	135.1	137.6	TP	-2.5
45	0.480	0.719	115.7	125.0	TP	-9.3
46	0.492	0.731	122.6	122.0	TP	0.7
47	0.460	0.762	128.8	130.4	TP	-1.7
48	0.452	0.757	127.5	132.7	TP	-5.3
49	0.472	0.684	124.3	127.1	TP	-2.8
50	0.432	0.718	136.4	138.9	TP	-2.5
51	0.452	0.733	130.7	132.7	TP	-2.0
52	0.456	0.772	131.6	131.6	TP	0.0
53	0.452	0.745	132.7	132.7	TP	0.0
54	0.452	0.788	130.8	132.7	TP	-1.9
55	0.452	0.733	131.6	132.7	TP	-1.2
56	0.440	0.778	133.6	136.4	TP	-2.7
57	0.460	0.743	129.3	130.4	TP	-1.1
58	0.452	0.756	129.7	132.7	TP	-3.1
59	0.452	0.745	130.7	132.7	TP	-2.0
60	0.460	0.732	128.2	130.4	TP	-2.2
61	0.464	0.712	130.4	129.3	TP	1.1
62	0.484	0.640	127.1	124.0	TP	3.2
63	0.472	0.737	124.0	127.1	TP	-3.2
64	0.460	0.769	132.0	130.4	TP	1.5
65			0	0	TN
66			0	0	TN
67			0	0	TN
68			0	0	TN
69			0	0	TN
70			0	0	TN
71			0	0	TN
72			0	0	TN
73			0	0	TN
74			0	0	TN
75			0	0	TN
76			0	0	TN
77			0	0	TN
78			0	0	TN
79	0.308	0.835	195.2	194.8	TP	0.4
80	0.296	0.839	201.8	202.7	TP	-0.9
81	0.292	0.427	191.8	205.5	TP	-13.7
82	0.264	0.661	232.8	227.3	TP	5.5
83	0.276	0.645	220.6	217.4	TP	3.2
84	0.288	0.798	209.3	208.3	TP	1.0
85	0.288	0.715	210.3	208.3	TP	1.9
86	0.264	0.697	224.4	227.3	TP	-2.9
87			0	0	TN
88	0.284	0.703	212.8	211.3	TP	1.5
89	0.292	0.725	205.5	205.5	TP	-0.0
90	0.284	0.651	210.3	211.3	TP	-1.0
91			Non zero	0	FN
92	0.280	0.712	221.5	214.3	TP	7.2
93	0.284	0.797	210.8	211.3	TP	-0.5
94	0.272	0.765	219.0	220.6	TP	-1.6
95	0.260	0.637	228.8	230.8	TP	-2.0
96	0.272	0.751	218.4	220.6	TP	-2.1
97	0.276	0.783	218.4	217.4	TP	1.1
98	0.272	0.743	222.5	220.6	TP	1.9
99	0.284	0.754	212.8	211.3	TP	1.5
100	0.284	0.812	212.6	211.3	TP	1.3
101			0	0	TN
102			0	0	TN
103			0	0	TN
104			0	0	TN
105			0	0	TN
106			0	0	TN
107	0.284	0.758	210.3	211.3	TP	-1.0
108	0.284	0.831	208.8	211.3	TP	-2.5
109	0.264	0.856	226.3	227.3	TP	-1.0
110			0	0	TN
111	0.292	0.865	206.4	205.5	TP	0.9
112	0.296	0.803	202.7	202.7	TP	-0.0
113	0.280	0.826	211.3	214.3	TP	-3.0
114			0	0	TN
115	0.304	0.717	200.0	197.4	TP	2.6
116	0.288	0.807	212.8	208.3	TP	4.4
117	0.280	0.770	213.8	214.3	TP	-0.5
118	0.268	0.716	225.8	223.9	TP	1.9
119			0	0	TN
120	0.284	0.737	210.8	211.3	TP	-0.5
121	0.284	0.776	208.8	211.3	TP	-2.5
122	0.280	0.786	213.3	214.3	TP	-1.0
123			0	0	TN
124			0	0	TN
125	0.292	0.820	205.5	205.5	TP	0.0
126	0.276	0.767	215.8	217.4	TP	-1.6
127	0.280	0.775	212.8	214.3	TP	-1.5
128			0	0	TN
129			0	0	TN
130	0.292	0.799	205.9	205.5	TP	0.5
131	0.284	0.807	209.8	211.3	TP	-1.5
132	0.280	0.756	212.8	214.3	TP	-1.5
133	0.280	0.571	215.3	214.3	TP	1.0
134			0	0	TN
135	0.292	0.805	206.9	205.5	TP	1.4
136	0.288	0.817	206.4	208.3	TP	-1.9
137	0.284	0.819	210.3	211.3	TP	-1.0
138			0	0	TN
139			0	0	TN
140	0.284	0.795	211.8	211.3	TP	0.5
141	0.264	0.832	227.3	227.3	TP	-0.0
142	0.264	0.808	228.8	227.3	TP	1.5
143	0.656	0.321	0	91.5	FP
144	0.300	0.757	199.5	200.0	TP	-0.5
145	0.324	0.804	184.7	185.2	TP	-0.5
146	0.312	0.590	198.2	192.3	TP	5.9
147			0	0	TN
148			0	0	TN
149	0.312	0.421	194.4	192.3	TP	2.1
150	0.304	0.702	196.9	197.4	TP	-0.5
151	0.308	0.715	196.1	194.8	TP	1.3
152	0.640	0.253	0	93.8	FP
153	0.324	0.775	185.2	185.2	TP	-0.0
154	0.312	0.768	193.5	192.3	TP	1.2
155			0	0	TN
156			0	0	TN
157			0	0	TN
158	0.328	0.634	197.4	182.9	TP	14.4
159	0.308	0.737	196.3	194.8	TP	1.5
160	0.324	0.745	183.8	185.2	TP	-1.4
161	0.668	0.385	178.6	89.8	TP	88.8
162	0.332	0.632	182.0	180.7	TP	1.3
163	0.312	0.693	200.0	192.3	TP	7.7
164	0.640	0.336	189.1	93.8	TP	95.3
165	0.328	0.803	183.3	182.9	TP	0.4
166	0.328	0.791	182.9	182.9	TP	-0.0
167	0.332	0.810	179.4	180.7	TP	-1.3
168	0.320	0.818	186.1	187.5	TP	-1.4

## Sheet: Ep. 5
nw	T	A	fcc GS	fcc Calc	diag	error
1			0	0	TN
2			0	0	TN
3			0	0	TN
4			0	0	TN
5	0.288	0.778	207.4	208.3	TP	-1.0
6	0.288	0.624	206.9	208.3	TP	-1.4
7	0.284	0.722	212.3	211.3	TP	1.0
8	0.288	0.793	206.4	208.3	TP	-1.9
9	0.276	0.834	215.8	217.4	TP	-1.6
10	0.288	0.852	209.3	208.3	TP	1.0
11	0.328	0.595	182.5	182.9	TP	-0.4
12	0.308	0.836	193.3	194.8	TP	-1.5
13	0.288	0.815	207.4	208.3	TP	-1.0
14	0.292	0.787	205.9	205.5	TP	0.5
15	0.296	0.836	202.2	202.7	TP	-0.5
16	0.304	0.765	198.4	197.4	TP	1.0
17	0.300	0.807	199.1	200.0	TP	-0.9
18	0.296	0.828	203.6	202.7	TP	0.9
19	0.300	0.644	200.0	200.0	TP	0.0
20	0.296	0.813	205.0	202.7	TP	2.3
21	0.312	0.516	184.3	192.3	TP	-8.0
22	0.308	0.776	193.1	194.8	TP	-1.7
23	0.296	0.692	195.3	202.7	TP	-7.4
24	0.304	0.705	193.5	197.4	TP	-3.8
25	0.288	0.736	212.3	208.3	TP	3.9
26	0.424	0.461	170.5	141.5	TP	28.9
27	0.436	0.786	137.6	137.6	TP	0.0
28	0.456	0.761	132.7	131.6	TP	1.2
29	0.484	0.639	124.0	124.0	TP	0.0
30	0.460	0.681	130.2	130.4	TP	-0.3
31	0.460	0.749	128.9	130.4	TP	-1.5
32	0.468	0.607	129.7	128.2	TP	1.5
33	0.472	0.638	127.7	127.1	TP	0.5
34	0.460	0.733	128.9	130.4	TP	-1.5
35	0.528	0.524	113.6	113.6	TP	0.0
36	0.468	0.754	126.8	128.2	TP	-1.4
37	0.508	0.746	118.1	118.1	TP	-0.0
38	0.476	0.711	124.7	126.1	TP	-1.4
39	0.476	0.742	123.6	126.1	TP	-2.4
40	0.480	0.750	123.6	125.0	TP	-1.4
41	0.476	0.755	125.0	126.1	TP	-1.1
42	0.504	0.696	118.4	119.0	TP	-0.6
43	0.476	0.770	126.4	126.1	TP	0.4
44	0.484	0.755	122.4	124.0	TP	-1.5
45	0.488	0.754	120.0	123.0	TP	-3.0
46	0.504	0.729	116.9	119.0	TP	-2.2
47	0.484	0.683	127.8	124.0	TP	3.9
48			0	0	TN
49	0.356	0.702	170.0	168.5	TP	1.4
50	0.352	0.698	170.1	170.5	TP	-0.4
51			0	0	TN
52			0	0	TN
53			0	0	TN
54			0	0	TN
55			0	0	TN
56	0.384	0.767	154.2	156.2	TP	-2.0
57	0.396	0.717	150.8	151.5	TP	-0.8
58	0.392	0.763	152.3	153.1	TP	-0.8
59	0.404	0.685	146.7	148.5	TP	-1.8
60	0.412	0.693	144.9	145.6	TP	-0.7
61	0.404	0.765	148.1	148.5	TP	-0.4
62	0.416	0.703	143.2	144.2	TP	-1.0
63	0.432	0.764	137.6	138.9	TP	-1.3
64	0.440	0.740	134.2	136.4	TP	-2.1
65	0.440	0.784	134.3	136.4	TP	-2.0
66	0.424	0.298	138.9	141.5	TP	-2.6
67	0.444	0.625	132.0	135.1	TP	-3.2
68	0.444	0.738	133.6	135.1	TP	-1.5
69	0.448	0.762	132.0	133.9	TP	-2.0
70	0.464	0.771	128.5	129.3	TP	-0.8
71	0.448	0.622	132.4	133.9	TP	-1.6
72	0.464	0.651	126.8	129.3	TP	-2.5
73	0.524	0.296	131.3	114.5	TP	16.8
74	0.364	0.452	160.0	164.8	TP	-4.8
75	0.368	0.759	162.6	163.0	TP	-0.4
76	0.372	0.784	160.9	161.3	TP	-0.3
77	0.368	0.758	162.6	163.0	TP	-0.4
78	0.372	0.697	159.2	161.3	TP	-2.1
79	0.380	0.758	157.6	157.9	TP	-0.3
80			0	0	TN
81			0	0	TN
82	0.464	0.703	124.7	129.3	TP	-4.7
83	0.476	0.713	125.7	126.1	TP	-0.4
84	0.468	0.683	126.8	128.2	TP	-1.4
85	0.464	0.746	128.2	129.3	TP	-1.1
86	0.476	0.649	124.0	126.1	TP	-2.1
87	0.460	0.691	131.2	130.4	TP	0.8
88	0.456	0.734	128.9	131.6	TP	-2.6
89	0.496	0.531	123.0	121.0	TP	2.0
90	0.472	0.677	125.3	127.1	TP	-1.8
91	0.464	0.758	129.7	129.3	TP	0.4
92	0.448	0.714	131.2	133.9	TP	-2.7
93			0	0	TN
94	0.460	0.362	111.7	130.4	TP	-18.8
95	0.468	0.678	126.1	128.2	TP	-2.2
96	0.452	0.776	130.8	132.7	TP	-1.9
97	0.472	0.488	124.5	127.1	TP	-2.6
98	0.464	0.724	126.8	129.3	TP	-2.5
99	0.480	0.308	120.6	125.0	TP	-4.4
100	0.452	0.679	131.6	132.7	TP	-1.2
101	0.480	0.675	122.3	125.0	TP	-2.7
102	0.464	0.718	127.4	129.3	TP	-1.9
103	0.460	0.672	128.2	130.4	TP	-2.2
104	0.460	0.564	124.0	130.4	TP	-6.5
105	0.472	0.638	128.2	127.1	TP	1.1
106	0.484	0.745	124.0	124.0	TP	0.0
107	0.476	0.759	126.8	126.1	TP	0.8
108	0.504	0.615	116.6	119.0	TP	-2.5
109	0.456	0.763	131.2	131.6	TP	-0.4
110	0.484	0.783	123.0	124.0	TP	-1.0
111	0.492	0.697	121.3	122.0	TP	-0.7
112	0.488	0.783	121.3	123.0	TP	-1.7
113	0.504	0.699	115.7	119.0	TP	-3.4
114	0.488	0.789	121.3	123.0	TP	-1.7
115	0.476	0.763	125.0	126.1	TP	-1.1
116	0.476	0.765	125.3	126.1	TP	-0.7
117	0.476	0.754	127.8	126.1	TP	1.8
118	0.480	0.755	123.2	125.0	TP	-1.8
119	0.484	0.740	123.6	124.0	TP	-0.3
120	0.488	0.755	124.7	123.0	TP	1.7
121	0.492	0.752	122.6	122.0	TP	0.7
122	0.500	0.731	120.3	120.0	TP	0.3
123	0.512	0.738	117.8	117.2	TP	0.6
124	0.464	0.629	125.7	129.3	TP	-3.6
125	0.468	0.729	125.7	128.2	TP	-2.5
126	0.452	0.731	130.4	132.7	TP	-2.3
127	0.452	0.701	129.7	132.7	TP	-3.1
128	0.460	0.741	130.4	130.4	TP	0.0
129	0.472	0.665	126.4	127.1	TP	-0.7
130	0.456	0.685	130.4	131.6	TP	-1.1
131	0.460	0.665	128.8	130.4	TP	-1.7
132	0.460	0.759	128.2	130.4	TP	-2.2
133	0.460	0.716	128.6	130.4	TP	-1.9
134	0.468	0.784	128.6	128.2	TP	0.4
135	0.464	0.720	128.6	129.3	TP	-0.7
136	0.480	0.760	123.0	125.0	TP	-2.0
137	0.488	0.698	121.6	123.0	TP	-1.3
138			0	0	TN
139			0	0	TN
140			0	0	TN
141			0	0	TN
142			0	0	TN
143			0	0	TN
144			0	0	TN
145			0	0	TN
146			0	0	TN
147			0	0	TN
148			0	0	TN
149			0	0	TN
150	0.504	0.374	122.3	119.0	TP	3.2
151	0.472	0.718	127.1	127.1	TP	0.0
152	0.480	0.661	122.0	125.0	TP	-3.0
153	0.476	0.782	125.7	126.1	TP	-0.4
154	0.476	0.737	124.0	126.1	TP	-2.1
155	0.484	0.756	122.6	124.0	TP	-1.4
156	0.480	0.648	121.0	125.0	TP	-4.0
157	0.972	0.308	0	61.7	FP
158			0	0	TN
159			0	0	TN
160			Non zero	0	FN
161	0.492	0.712	121.0	122.0	TP	-1.0
162	0.500	0.658	118.7	120.0	TP	-1.3
163	0.492	0.709	120.3	122.0	TP	-1.6
164	0.512	0.725	116.0	117.2	TP	-1.2
165	0.504	0.625	120.3	119.0	TP	1.3
166	0.540	0.590	113.1	111.1	TP	2.0
167			0	0	TN
168			0	0	TN
169			0	0	TN
170			0	0	TN
171			0	0	TN
172			0	0	TN
173	0.352	0.765	165.9	170.5	TP	-4.5
174	0.344	0.786	173.2	174.4	TP	-1.2
175	0.356	0.712	168.5	168.5	TP	0.0
176	0.356	0.777	167.4	168.5	TP	-1.1
177	0.364	0.817	163.9	164.8	TP	-0.9
178			0	0	TN
179	0.372	0.809	160.0	161.3	TP	-1.3
180	0.380	0.788	157.1	157.9	TP	-0.8
181	0.380	0.770	156.2	157.9	TP	-1.6
182	0.376	0.800	158.3	159.6	TP	-1.3
183			0	0	TN
184	0.376	0.818	158.7	159.6	TP	-0.8
185	0.384	0.795	155.4	156.2	TP	-0.8
186	0.384	0.800	155.0	156.2	TP	-1.2
187	0.392	0.779	153.1	153.1	TP	-0.0
188	0.388	0.807	154.6	154.6	TP	0.0
189			0	0	TN
190	0.384	0.815	154.3	156.2	TP	-1.9
191	0.392	0.808	152.3	153.1	TP	-0.8
192	0.392	0.735	151.9	153.1	TP	-1.2
193	0.392	0.777	153.1	153.1	TP	0.0
194			0	0	TN
195			0	0	TN
196			0	0	TN
197			0	0	TN
198	0.372	0.801	159.2	161.3	TP	-2.1
199	0.380	0.813	156.7	157.9	TP	-1.2
200	0.388	0.804	152.7	154.6	TP	-2.0
201	0.388	0.791	153.5	154.6	TP	-1.2
202	0.396	0.775	150.0	151.5	TP	-1.5
203	0.388	0.812	153.5	154.6	TP	-1.2
204	0.404	0.758	149.3	148.5	TP	0.7
205	0.396	0.796	150.8	151.5	TP	-0.8
206	0.396	0.771	151.1	151.5	TP	-0.4
207	0.400	0.798	150.0	150.0	TP	-0.0
208	0.384	0.733	153.1	156.2	TP	-3.2
209	0.404	0.790	147.1	148.5	TP	-1.5
210	0.408	0.739	147.1	147.1	TP	0.0
211	0.408	0.782	146.3	147.1	TP	-0.7
212	0.404	0.763	147.4	148.5	TP	-1.1
213	0.400	0.781	147.1	150.0	TP	-2.9
214	0.396	0.746	150.4	151.5	TP	-1.1
215	0.408	0.751	147.8	147.1	TP	0.7
216	0.408	0.743	148.0	147.1	TP	1.0
217	0.400	0.779	149.3	150.0	TP	-0.7
218	0.404	0.775	148.1	148.5	TP	-0.4
219	0.408	0.772	146.3	147.1	TP	-0.7
220			0	0	TN
221			0	0	TN
222			0	0	TN
223			0	0	TN
224			0	0	TN
225	0.380	0.819	157.1	157.9	TP	-0.8
226	0.388	0.792	153.5	154.6	TP	-1.2
227	0.384	0.777	156.2	156.2	TP	-0.0
228	0.400	0.798	147.8	150.0	TP	-2.2
229	0.404	0.779	148.9	148.5	TP	0.4
230	0.384	0.733	154.2	156.2	TP	-2.0
231	0.412	0.699	144.6	145.6	TP	-1.1
232	0.404	0.732	147.4	148.5	TP	-1.1
233	0.408	0.754	146.7	147.1	TP	-0.4
234	0.404	0.690	148.9	148.5	TP	0.4
235			0	0	TN
236	0.444	0.453	0	135.1	FP
237	0.440	0.708	137.6	136.4	TP	1.3
238	0.444	0.664	134.7	135.1	TP	-0.4
239	0.464	0.510	127.4	129.3	TP	-1.9
240	0.444	0.680	133.9	135.1	TP	-1.2
241	0.436	0.763	135.4	137.6	TP	-2.2
242	0.460	0.685	130.4	130.4	TP	0.0
243			0	0	TN
244			0	0	TN
245	0.520	0.601	113.1	115.4	TP	-2.3
246	0.492	0.703	120.3	122.0	TP	-1.6
247	0.472	0.771	126.4	127.1	TP	-0.7
248	0.488	0.736	123.6	123.0	TP	0.7
249	0.492	0.750	122.0	122.0	TP	0.0
250	0.496	0.698	121.3	121.0	TP	0.3
251	0.492	0.719	123.6	122.0	TP	1.7
252			0	0	TN
253			0	0	TN
254	0.496	0.726	122.3	121.0	TP	1.3
255	0.524	0.716	113.9	114.5	TP	-0.6
256	0.508	0.737	116.0	118.1	TP	-2.1
257	0.512	0.728	114.8	117.2	TP	-2.4
258	0.520	0.665	113.9	115.4	TP	-1.5
259	0.512	0.737	114.2	117.2	TP	-3.0
260			0	0	TN
261	0.280	0.721	210.8	214.3	TP	-3.5
262	0.292	0.731	208.8	205.5	TP	3.3
263	0.288	0.780	206.9	208.3	TP	-1.4
264	0.284	0.750	212.5	211.3	TP	1.2
265	0.284	0.845	205.5	211.3	TP	-5.8
266	0.292	0.819	206.9	205.5	TP	1.4
267	0.336	0.758	179.0	178.6	TP	0.4
268	0.340	0.770	177.7	176.5	TP	1.3
269	0.352	0.618	170.5	170.5	TP	0.0
270			0	0	TN
271	0.368	0.590	162.2	163.0	TP	-0.9
272	0.376	0.625	156.3	159.6	TP	-3.3
273	0.388	0.780	153.1	154.6	TP	-1.6
274	0.384	0.749	153.8	156.2	TP	-2.4
275			0	0	TN
276			0	0	TN
277			0	0	TN
278			0	0	TN
279			0	0	TN
280			0	0	TN
281	0.288	0.836	208.8	208.3	TP	0.5
282	0.284	0.819	210.7	211.3	TP	-0.6
283	0.288	0.847	207.9	208.3	TP	-0.5
284			0	0	TN
285	0.280	0.832	215.3	214.3	TP	1.0
286	0.276	0.808	215.6	217.4	TP	-1.8
287	0.284	0.853	211.3	211.3	TP	-0.0
288	0.292	0.802	208.8	205.5	TP	3.3
289	0.304	0.816	196.3	197.4	TP	-1.0
290			0	0	TN
291	0.292	0.768	205.9	205.5	TP	0.5
292	0.288	0.865	207.4	208.3	TP	-1.0
293	0.280	0.838	215.8	214.3	TP	1.5
294	0.292	0.828	204.5	205.5	TP	-0.9
295			0	0	TN
296	0.540	0.323	0	111.1	FP
297	0.272	0.850	221.1	220.6	TP	0.5
298	0.292	0.244	180.7	205.5	TP	-24.8
299	0.280	0.856	211.8	214.3	TP	-2.5
300	0.288	0.825	209.3	208.3	TP	1.0
301	0.296	0.839	204.5	202.7	TP	1.8
302	0.912	0.235	0	65.8	FP
303	0.280	0.819	212.8	214.3	TP	-1.5
304	0.288	0.655	209.3	208.3	TP	1.0
305	0.292	0.786	204.5	205.5	TP	-0.9
306	0.300	0.815	200.9	200.0	TP	0.9
307	0.940	0.380	0	63.8	FP
308			0	0	TN
309	0.384	0.765	155.9	156.2	TP	-0.3
310	0.384	0.792	154.6	156.2	TP	-1.6
311	0.376	0.705	156.7	159.6	TP	-2.9
312			0	0	TN
313			0	0	TN
314	0.380	0.809	156.2	157.9	TP	-1.6
315	0.384	0.830	155.4	156.2	TP	-0.8
316	0.400	0.796	148.5	150.0	TP	-1.5
317	0.384	0.751	155.0	156.2	TP	-1.2
318	0.376	0.720	155.0	159.6	TP	-4.5
319			0	0	TN
320	0.388	0.762	154.6	154.6	TP	-0.0
321	0.380	0.766	155.8	157.9	TP	-2.1
322	0.400	0.823	148.9	150.0	TP	-1.1
323	0.384	0.726	154.2	156.2	TP	-2.0
324	0.284	0.666	214.3	211.3	TP	3.0
325	0.284	0.836	209.3	211.3	TP	-2.0
326	0.280	0.521	213.0	214.3	TP	-1.3
327			0	0	TN
328			0	0	TN
329			0	0	TN
330			0	0	TN
331			0	0	TN
332			0	0	TN
333			0	0	TN
334	0.400	0.229	0	150.0	FP
335	0.724	0.558	0	82.9	FP
336	0.272	0.776	221.1	220.6	TP	0.5
337	0.264	0.715	227.8	227.3	TP	0.5
338	0.272	0.627	223.9	220.6	TP	3.3
339	0.284	0.718	211.8	211.3	TP	0.5
340			0	0	TN
341	0.276	0.793	215.3	217.4	TP	-2.1
342	0.276	0.724	215.6	217.4	TP	-1.8
343	0.280	0.706	216.9	214.3	TP	2.6
344	0.300	0.711	200.5	200.0	TP	0.5
345			0	0	TN
346			0	0	TN
347	0.292	0.762	205.5	205.5	TP	0.0
348	0.340	0.806	174.8	176.5	TP	-1.6
349	0.348	0.702	171.6	172.4	TP	-0.8
350	0.336	0.716	178.0	178.6	TP	-0.5
351	0.364	0.724	165.9	164.8	TP	1.1
352	0.360	0.830	164.8	166.7	TP	-1.8
353	0.368	0.525	170.5	163.0	TP	7.4
354	0.368	0.614	166.7	163.0	TP	3.6
355	0.372	0.805	160.4	161.3	TP	-0.9
356	0.356	0.817	167.6	168.5	TP	-0.9
357	0.368	0.706	162.0	163.0	TP	-1.1
358	0.372	0.506	161.7	161.3	TP	0.4
359			0	0	TN
360	0.356	0.442	162.3	168.5	TP	-6.2
361	0.360	0.582	166.2	166.7	TP	-0.5
362	0.392	0.358	154.6	153.1	TP	1.6
363			Non zero	0	FN
364	0.400	0.311	153.1	150.0	TP	3.1
365	0.372	0.676	160.3	161.3	TP	-1.0
366	0.364	0.638	160.9	164.8	TP	-4.0
367	0.368	0.684	163.5	163.0	TP	0.4
368	0.372	0.657	158.6	161.3	TP	-2.7
369	0.348	0.408	158.3	172.4	TP	-14.1
370	0.384	0.660	155.4	156.2	TP	-0.8
371	0.356	0.594	161.3	168.5	TP	-7.2
372	0.388	0.680	153.8	154.6	TP	-0.8
373	0.360	0.715	164.4	166.7	TP	-2.3
374	0.380	0.658	155.8	157.9	TP	-2.1
375	0.376	0.703	157.6	159.6	TP	-2.0
376	0.372	0.631	158.3	161.3	TP	-3.0
377	0.396	0.543	143.2	151.5	TP	-8.3
378			0	0	TN
379			0	0	TN
380			0	0	TN
381			0	0	TN
382	0.256	0.710	233.8	234.4	TP	-0.6
383	0.252	0.699	234.4	238.1	TP	-3.7
384	0.252	0.833	240.8	238.1	TP	2.7
385	0.252	0.544	238.1	238.1	TP	-0.0
386	0.256	0.792	231.8	234.4	TP	-2.6
387	0.256	0.829	230.8	234.4	TP	-3.6
388	0.260	0.837	236.8	230.8	TP	6.1
389	0.256	0.826	235.4	234.4	TP	1.1
390	0.256	0.749	236.2	234.4	TP	1.8
391	0.264	0.827	227.3	227.3	TP	-0.0
392	0.260	0.794	231.3	230.8	TP	0.5
393	0.264	0.789	225.6	227.3	TP	-1.7
394	0.264	0.807	229.3	227.3	TP	2.0
395	0.256	0.684	237.5	234.4	TP	3.1
396	0.252	0.427	235.4	238.1	TP	-2.7
397	0.260	0.734	229.8	230.8	TP	-1.0
398	0.264	0.709	225.0	227.3	TP	-2.3
399	0.256	0.747	230.8	234.4	TP	-3.6
400	0.268	0.509	243.1	223.9	TP	19.2
401	0.268	0.391	230.8	223.9	TP	6.9
402	0.260	0.482	229.3	230.8	TP	-1.5
403	0.268	0.647	228.4	223.9	TP	4.5
404	0.260	0.577	240.3	230.8	TP	9.5
405	0.252	0.558	234.9	238.1	TP	-3.2
406	0.260	0.750	232.3	230.8	TP	1.5
407	0.268	0.725	228.4	223.9	TP	4.5
408	0.264	0.767	228.3	227.3	TP	1.0
409	0.256	0.643	234.4	234.4	TP	0.0
410	0.260	0.669	236.0	230.8	TP	5.2
411	0.532	0.291	206.0	112.8	TP	93.3
412	0.256	0.510	233.3	234.4	TP	-1.0
413	0.264	0.651	235.6	227.3	TP	8.3
414	0.260	0.729	238.1	230.8	TP	7.3
415	0.256	0.774	239.2	234.4	TP	4.8
416	0.264	0.732	226.7	227.3	TP	-0.6
417	0.264	0.761	228.8	227.3	TP	1.5
418	0.268	0.845	223.9	223.9	TP	0.0
419	0.268	0.812	223.9	223.9	TP	0.0
420	0.268	0.807	221.7	223.9	TP	-2.2
421	0.268	0.843	223.9	223.9	TP	0.0
422	0.268	0.693	217.9	223.9	TP	-6.0
423	0.268	0.661	211.8	223.9	TP	-12.1
424	0.272	0.718	218.4	220.6	TP	-2.1
425	0.500	0.360	189.4	120.0	TP	69.4
426	0.352	0.526	168.5	170.5	TP	-1.9
427	0.304	0.254	163.0	197.4	TP	-34.3
428			0	0	TN
429			0	0	TN
430			0	0	TN
431			0	0	TN
432			0	0	TN
433			0	0	TN
434			0	0	TN
435			0	0	TN
436			0	0	TN
437			0	0	TN
438			0	0	TN
439			0	0	TN
440			0	0	TN
441			0	0	TN
442			0	0	TN
443			0	0	TN
444			0	0	TN
445			0	0	TN
446			0	0	TN
447			0	0	TN
448			0	0	TN
449			0	0	TN
450			0	0	TN
451			0	0	TN
452			0	0	TN
453			0	0	TN
454			0	0	TN
455			0	0	TN
456			0	0	TN
457			0	0	TN
458			0	0	TN
459			0	0	TN
460			0	0	TN
461			0	0	TN
462			0	0	TN
463			0	0	TN
464			0	0	TN
465	0.368	0.332	0	163.0	FP
466			0	0	TN
467			0	0	TN
468			0	0	TN
469			0	0	TN
470			0	0	TN
471			0	0	TN
472			0	0	TN
473			0	0	TN
474			0	0	TN
475			0	0	TN
476			0	0	TN
477			0	0	TN
478			0	0	TN
479			0	0	TN
480			0	0	TN
481			0	0	TN
482			0	0	TN
483			0	0	TN
484			0	0	TN
485	0.788	0.238	0	76.1	FP
486			0	0	TN
487			0	0	TN
488			0	0	TN
489			0	0	TN
490			0	0	TN
491	0.316	0.327	0	189.9	FP
492			0	0	TN
493			0	0	TN
494			0	0	TN
495	0.360	0.340	0	166.7	FP
496			0	0	TN
497			0	0	TN
498			0	0	TN
499	0.360	0.410	0	166.7	FP
500			0	0	TN
501			0	0	TN
502			0	0	TN
503			0	0	TN
504			0	0	TN
505			0	0	TN
506			0	0	TN
507			0	0	TN
508			0	0	TN
509			0	0	TN

## Sheet: Ep. 6
nw	T	A	fcc GS	fcc Calc	diag	error
1	0.296	0.747	0	202.7	FP
2			0	0	TN
3			0	0	TN
4			0	0	TN
5			0	0	TN
6			0	0	TN
7			0	0	TN
8			0	0	TN
9			0	0	TN
10	0.348	0.573	190.4	172.4	TP	17.9
11	0.340	0.432	178.6	176.5	TP	2.1
12	0.344	0.554	178.6	174.4	TP	4.2
13	0.348	0.261	183.4	172.4	TP	11.0
14	0.700	0.291	172.9	85.7	TP	87.2
15	0.356	0.590	172.0	168.5	TP	3.5
16	0.348	0.673	171.2	172.4	TP	-1.2
17	0.332	0.652	176.1	180.7	TP	-4.7
18	0.352	0.568	166.7	170.5	TP	-3.8
19	0.356	0.775	166.3	168.5	TP	-2.2
20	0.344	0.677	171.2	174.4	TP	-3.2
21	0.352	0.686	166.7	170.5	TP	-3.8
22	0.344	0.686	179.0	174.4	TP	4.6
23	0.344	0.710	172.0	174.4	TP	-2.4
24	0.348	0.642	172.4	172.4	TP	0.0
25	0.356	0.489	167.1	168.5	TP	-1.4
26	0.340	0.237	175.6	176.5	TP	-0.8
27	0.376	0.535	174.8	159.6	TP	15.3
28	0.696	0.355	171.2	86.2	TP	85.0
29			0	0	TN
30	0.352	0.542	168.9	170.5	TP	-1.5
31	0.344	0.749	174.4	174.4	TP	0.0
32	0.340	0.690	172.9	176.5	TP	-3.6
33	0.340	0.768	175.2	176.5	TP	-1.2
34			0	0	TN
35	0.336	0.763	180.3	178.6	TP	1.7
36	0.332	0.732	179.9	180.7	TP	-0.9
37			Non zero	0	FN
38	0.360	0.687	168.5	166.7	TP	1.9
39	0.744	0.245	175.6	80.6	TP	95.0
40	0.336	0.729	177.3	178.6	TP	-1.3
41	0.344	0.771	173.6	174.4	TP	-0.8
42	0.336	0.762	176.5	178.6	TP	-2.1
43	0.340	0.808	177.3	176.5	TP	0.8
44	0.352	0.310	168.1	170.5	TP	-2.4
45	0.340	0.718	173.6	176.5	TP	-2.9
46	0.340	0.597	176.1	176.5	TP	-0.4
47	0.356	0.362	170.8	168.5	TP	2.3
48	0.340	0.746	177.7	176.5	TP	1.3
49	0.340	0.712	176.1	176.5	TP	-0.4
50	0.332	0.626	178.1	180.7	TP	-2.6
51	0.336	0.246	179.4	178.6	TP	0.9
52	0.340	0.720	175.6	176.5	TP	-0.8
53			0	0	TN
54			0	0	TN
55			0	0	TN
56			0	0	TN
57			0	0	TN
58	0.328	0.589	181.8	182.9	TP	-1.1
59	0.328	0.799	182.9	182.9	TP	-0.0
60	0.336	0.827	180.7	178.6	TP	2.2
61	0.340	0.690	174.4	176.5	TP	-2.1
62	0.324	0.815	183.4	185.2	TP	-1.8
63	0.332	0.807	179.9	180.7	TP	-0.9
64	0.324	0.732	183.3	185.2	TP	-1.9
65	0.316	0.856	188.9	189.9	TP	-1.0
66	0.320	0.704	186.6	187.5	TP	-0.9
67	0.336	0.789	178.6	178.6	TP	0.0
68	0.336	0.816	179.0	178.6	TP	0.4
69	0.328	0.797	182.5	182.9	TP	-0.4
70	0.356	0.581	179.0	168.5	TP	10.5
71	0.336	0.788	178.1	178.6	TP	-0.4
72	0.344	0.756	170.5	174.4	TP	-4.0
73	0.336	0.768	176.1	178.6	TP	-2.5
74	0.348	0.765	173.6	172.4	TP	1.2
75	0.344	0.767	173.2	174.4	TP	-1.2
76	0.300	0.711	193.3	200.0	TP	-6.7
77	0.340	0.740	174.4	176.5	TP	-2.1
78	0.348	0.766	170.5	172.4	TP	-2.0
79	0.352	0.775	170.0	170.5	TP	-0.5
80	0.348	0.851	170.8	172.4	TP	-1.6
81	0.356	0.827	168.5	168.5	TP	-0.0
82	0.352	0.792	170.5	170.5	TP	0.0
83	0.344	0.795	173.6	174.4	TP	-0.8
84	0.344	0.779	173.6	174.4	TP	-0.8
85	0.348	0.786	172.0	172.4	TP	-0.4
86	0.360	0.779	165.7	166.7	TP	-0.9
87			0	0	TN
88	0.336	0.632	173.6	178.6	TP	-5.0
89	0.356	0.787	168.2	168.5	TP	-0.4
90	0.364	0.809	164.4	164.8	TP	-0.5
91	0.372	0.776	161.6	161.3	TP	0.3
92	0.364	0.800	164.4	164.8	TP	-0.5
93	0.364	0.791	164.8	164.8	TP	0.0
94	0.360	0.780	164.8	166.7	TP	-1.8
95	0.372	0.790	160.4	161.3	TP	-0.9
96	0.348	0.758	170.1	172.4	TP	-2.3
97	0.360	0.821	166.7	166.7	TP	-0.0
98	0.364	0.765	165.3	164.8	TP	0.5
99	0.376	0.733	159.2	159.6	TP	-0.4
100	0.364	0.818	163.8	164.8	TP	-1.1
101	0.352	0.811	169.7	170.5	TP	-0.8
102			0	0	TN
103			0	0	TN
104			0	0	TN
105			0	0	TN
106	0.360	0.686	162.7	166.7	TP	-4.0
107	0.368	0.819	163.5	163.0	TP	0.4
108	0.372	0.845	161.6	161.3	TP	0.3
109	0.356	0.781	168.1	168.5	TP	-0.5
110	0.368	0.756	163.0	163.0	TP	-0.0
111	0.364	0.787	163.9	164.8	TP	-0.9
112	0.364	0.820	164.1	164.8	TP	-0.7
113	0.368	0.816	161.7	163.0	TP	-1.3
114	0.348	0.776	170.5	172.4	TP	-2.0
115	0.360	0.827	166.2	166.7	TP	-0.5
116	0.360	0.774	166.3	166.7	TP	-0.4
117			0	0	TN
118			0	0	TN
119	0.364	0.783	163.0	164.8	TP	-1.8
120	0.376	0.824	158.7	159.6	TP	-0.8
121	0.368	0.807	162.7	163.0	TP	-0.4
122	0.368	0.802	162.6	163.0	TP	-0.4
123	0.368	0.817	162.3	163.0	TP	-0.7
124	0.348	0.756	169.3	172.4	TP	-3.1
125	0.348	0.282	0	172.4	FP
126	0.288	0.761	207.9	208.3	TP	-0.5
127	0.292	0.813	205.0	205.5	TP	-0.5
128	0.300	0.826	199.6	200.0	TP	-0.4
129	0.300	0.795	200.0	200.0	TP	0.0
130	0.316	0.829	188.9	189.9	TP	-1.0
131	0.308	0.740	193.1	194.8	TP	-1.7
132	0.304	0.763	196.9	197.4	TP	-0.5
133	0.304	0.815	194.8	197.4	TP	-2.6
134	0.308	0.780	194.3	194.8	TP	-0.5
135	0.308	0.810	194.0	194.8	TP	-0.8
136	0.304	0.814	195.8	197.4	TP	-1.5
137	0.304	0.823	196.1	197.4	TP	-1.3
138	0.304	0.819	194.0	197.4	TP	-3.4
139	0.320	0.814	185.2	187.5	TP	-2.3
140	0.340	0.804	176.5	176.5	TP	-0.0
141	0.332	0.834	178.6	180.7	TP	-2.2
142	0.336	0.797	176.5	178.6	TP	-2.1
143	0.336	0.799	176.9	178.6	TP	-1.7
144	0.332	0.820	179.4	180.7	TP	-1.3
145	0.328	0.819	182.5	182.9	TP	-0.4
146	0.320	0.806	187.9	187.5	TP	0.4
147	0.316	0.744	188.4	189.9	TP	-1.4
148	0.320	0.851	187.0	187.5	TP	-0.5
149	0.324	0.819	184.3	185.2	TP	-0.9
150	0.324	0.820	183.8	185.2	TP	-1.4
151	0.328	0.807	181.6	182.9	TP	-1.3
152	0.316	0.810	187.9	189.9	TP	-2.0
153	0.332	0.776	179.4	180.7	TP	-1.3
154	0.324	0.788	182.9	185.2	TP	-2.3
155	0.320	0.828	186.1	187.5	TP	-1.4
156	0.316	0.828	188.9	189.9	TP	-1.0
157	0.320	0.765	185.6	187.5	TP	-1.9
158	0.320	0.745	186.3	187.5	TP	-1.2
159	0.316	0.766	188.9	189.9	TP	-1.0
160	0.320	0.740	186.1	187.5	TP	-1.4
161	0.320	0.838	186.1	187.5	TP	-1.4
162			0	0	TN
163			0	0	TN
164			0	0	TN
165			0	0	TN
166			0	0	TN
167	0.356	0.328	0	168.5	FP
168	0.444	0.226	0	135.1	FP
169			0	0	TN
170			0	0	TN
171			0	0	TN
172			0	0	TN
173			0	0	TN
174			0	0	TN
175			0	0	TN
176			0	0	TN
177			0	0	TN
178			0	0	TN

## Sheet: Ep. 7
nw	T	A	fcc GS	fcc Calc	diag	error
1			0	0	TN
2			0	0	TN
3			0	0	TN
4			0	0	TN
5	0.328	0.571	178.1	182.9	TP	-4.8
6	0.328	0.788	180.7	182.9	TP	-2.2
7	0.368	0.816	162.6	163.0	TP	-0.4
8	0.340	0.778	175.2	176.5	TP	-1.2
9	0.372	0.804	162.3	161.3	TP	1.0
10			0	0	TN
11			0	0	TN
12	0.336	0.690	178.6	178.6	TP	0.0
13	0.328	0.650	182.0	182.9	TP	-0.9
14	0.336	0.822	177.7	178.6	TP	-0.8
15			0	0	TN
16			0	0	TN
17	0.336	0.671	181.6	178.6	TP	3.0
18	0.336	0.729	180.3	178.6	TP	1.7
19	0.328	0.694	183.8	182.9	TP	0.9
20	0.332	0.760	179.9	180.7	TP	-0.9
21			0	0	TN
22			0	0	TN
23	0.356	0.610	170.5	168.5	TP	1.9
24	0.336	0.717	177.7	178.6	TP	-0.8
25	0.944	0.242	177.7	63.6	TP	114.2
26	0.360	0.747	166.7	166.7	TP	0.0
27	0.392	0.752	153.8	153.1	TP	0.8
28	0.364	0.656	162.7	164.8	TP	-2.1
29	0.372	0.750	160.9	161.3	TP	-0.4
30	0.372	0.736	160.9	161.3	TP	-0.4
31	0.376	0.719	156.9	159.6	TP	-2.7
32	0.364	0.603	169.5	164.8	TP	4.7
33	0.368	0.728	162.6	163.0	TP	-0.4
34	0.384	0.779	155.3	156.2	TP	-1.0
35	0.404	0.712	150.4	148.5	TP	1.9
36	0.368	0.781	163.0	163.0	TP	0.0
37	0.408	0.773	144.9	147.1	TP	-2.1
38	0.364	0.405	158.3	164.8	TP	-6.5
39	0.344	0.773	175.6	174.4	TP	1.2
40			0	0	TN
41	0.684	0.351	171.9	87.7	TP	84.2
42	0.348	0.568	170.8	172.4	TP	-1.6
43	0.348	0.708	170.8	172.4	TP	-1.6
44	0.356	0.712	166.2	168.5	TP	-2.3
45	0.356	0.787	167.8	168.5	TP	-0.8
46			0	0	TN
47			0	0	TN
48			0	0	TN
49			0	0	TN
50	0.352	0.592	169.0	170.5	TP	-1.4
51	0.344	0.766	172.8	174.4	TP	-1.6
52	0.380	0.704	160.4	157.9	TP	2.5
53	0.356	0.796	168.2	168.5	TP	-0.4
54			0	0	TN
55			0	0	TN
56			0	0	TN
57			0	0	TN
58			0	0	TN
59			0	0	TN
60			0	0	TN
61			0	0	TN
62			0	0	TN
63			0	0	TN
64			0	0	TN
65			0	0	TN
66			0	0	TN
67			0	0	TN
68			0	0	TN
69			0	0	TN
70			0	0	TN
71			0	0	TN
72			0	0	TN
73			0	0	TN
74			0	0	TN
75			0	0	TN
76	0.328	0.596	179.6	182.9	TP	-3.3
77	0.336	0.625	178.1	178.6	TP	-0.4
78	0.344	0.620	170.1	174.4	TP	-4.4
79	0.348	0.739	172.4	172.4	TP	-0.0
80			0	0	TN
81			0	0	TN
82	0.348	0.763	170.8	172.4	TP	-1.6
83	0.352	0.562	170.1	170.5	TP	-0.4
84	0.360	0.843	166.7	166.7	TP	0.0
85	0.352	0.790	170.5	170.5	TP	0.0
86			0	0	TN
87			0	0	TN
88	0.344	0.568	172.8	174.4	TP	-1.6
89	0.348	0.813	170.8	172.4	TP	-1.6
90	0.352	0.737	168.5	170.5	TP	-1.9
91	0.352	0.788	168.5	170.5	TP	-1.9
92	0.572	0.341	0	104.9	FP
93			0	0	TN
94	0.340	0.817	176.5	176.5	TP	0.0
95	0.336	0.832	176.9	178.6	TP	-1.7
96	0.344	0.781	173.6	174.4	TP	-0.8
97	0.364	0.787	165.3	164.8	TP	0.5
98			0	0	TN
99			0	0	TN
100			0	0	TN
101	0.348	0.787	171.6	172.4	TP	-0.8
102	0.356	0.777	169.3	168.5	TP	0.8
103	0.348	0.466	171.2	172.4	TP	-1.2
104	0.348	0.710	171.9	172.4	TP	-0.5
105			0	0	TN
106			0	0	TN
107			0	0	TN
108			0	0	TN
109			0	0	TN
110			0	0	TN
111			0	0	TN
112			0	0	TN
113			0	0	TN
114			0	0	TN
115			0	0	TN
116			0	0	TN
117			0	0	TN
118			0	0	TN
119	0.360	0.541	164.4	166.7	TP	-2.3
120	0.892	0.296	142.9	67.3	TP	75.6
121			0	0	TN
122			0	0	TN
123			0	0	TN
124	0.344	0.586	174.0	174.4	TP	-0.4
125			0	0	TN
126	0.340	0.684	174.8	176.5	TP	-1.6
127	0.344	0.638	175.6	174.4	TP	1.2
128	0.348	0.724	173.2	172.4	TP	0.8
129	0.360	0.420	172.4	166.7	TP	5.7
130			0	0	TN
131			0	0	TN
132	0.348	0.813	171.2	172.4	TP	-1.2
133	0.340	0.769	174.8	176.5	TP	-1.6
134	0.344	0.822	172.8	174.4	TP	-1.6
135	0.356	0.792	165.7	168.5	TP	-2.8
136			0	0	TN
137	0.352	0.843	168.9	170.5	TP	-1.5
138	0.340	0.775	176.9	176.5	TP	0.4
139	0.340	0.818	176.1	176.5	TP	-0.4
140	0.336	0.696	177.5	178.6	TP	-1.1
141	0.348	0.793	170.1	172.4	TP	-2.3
142			0	0	TN
143	0.340	0.799	175.2	176.5	TP	-1.2
144	0.340	0.809	174.8	176.5	TP	-1.6
145			0	0	TN
146			0	0	TN
147			0	0	TN
148			0	0	TN
149			0	0	TN
150			0	0	TN
151	0.340	0.695	176.5	176.5	TP	0.0
152	0.344	0.791	173.6	174.4	TP	-0.8
153	0.344	0.731	176.5	174.4	TP	2.1
154	0.328	0.739	181.6	182.9	TP	-1.3
155			0	0	TN
156	0.332	0.308	183.8	180.7	TP	3.1
157	0.340	0.615	176.5	176.5	TP	0.0
158	0.344	0.641	173.2	174.4	TP	-1.2
159	0.352	0.825	169.0	170.5	TP	-1.4
160	0.336	0.599	174.0	178.6	TP	-4.6
161			0	0	TN
162	0.344	0.331	163.0	174.4	TP	-11.4
163	0.364	0.692	166.2	164.8	TP	1.4
164	0.372	0.679	159.6	161.3	TP	-1.7
165	0.388	0.639	158.3	154.6	TP	3.7
166	0.376	0.590	159.6	159.6	TP	0.0
167			0	0	TN
168			0	0	TN
169	0.352	0.794	170.8	170.5	TP	0.4
170	0.340	0.544	177.0	176.5	TP	0.5
171	0.364	0.573	163.0	164.8	TP	-1.8
172	0.364	0.658	162.6	164.8	TP	-2.2
173	0.392	0.616	152.3	153.1	TP	-0.8
174			0	0	TN
175			0	0	TN
176	0.384	0.714	156.2	156.2	TP	-0.0
177	0.380	0.771	157.5	157.9	TP	-0.4
178	0.376	0.690	163.0	159.6	TP	3.5
179	0.376	0.714	157.9	159.6	TP	-1.7
180	0.372	0.768	160.4	161.3	TP	-0.9
181			0	0	TN
182			0	0	TN
183			0	0	TN
184	0.376	0.715	162.3	159.6	TP	2.8
185	0.368	0.729	162.2	163.0	TP	-0.9
186	0.356	0.703	166.3	168.5	TP	-2.2
187	0.368	0.763	160.4	163.0	TP	-2.6
188	0.360	0.751	164.8	166.7	TP	-1.8
189	0.360	0.710	163.0	166.7	TP	-3.6
190	0.376	0.817	160.4	159.6	TP	0.9
191			0	0	TN
192			0	0	TN
193			0	0	TN
194	0.368	0.753	162.2	163.0	TP	-0.9
195	0.380	0.772	157.2	157.9	TP	-0.7
196	0.364	0.717	163.5	164.8	TP	-1.3
197	0.356	0.765	165.7	168.5	TP	-2.8
198			0	0	TN
199			0	0	TN
200			0	0	TN
201			0	0	TN
202			0	0	TN
203	0.352	0.561	173.2	170.5	TP	2.8
204	0.380	0.523	160.4	157.9	TP	2.5
205	0.344	0.683	172.8	174.4	TP	-1.6
206	0.344	0.748	174.0	174.4	TP	-0.4
207			0	0	TN
208			0	0	TN
209	0.352	0.778	170.1	170.5	TP	-0.4
210	0.348	0.748	168.9	172.4	TP	-3.5
211	0.356	0.787	168.1	168.5	TP	-0.5
212	0.340	0.811	174.4	176.5	TP	-2.1
213	0.352	0.842	170.1	170.5	TP	-0.4
214			0	0	TN
215	0.344	0.750	173.2	174.4	TP	-1.2
216	0.352	0.780	170.5	170.5	TP	-0.0
217	0.360	0.809	167.0	166.7	TP	0.4
218	0.356	0.811	168.1	168.5	TP	-0.5
219	0.356	0.677	167.0	168.5	TP	-1.5
220			0	0	TN
221	0.372	0.740	160.9	161.3	TP	-0.4
222	0.372	0.833	162.3	161.3	TP	1.0
223	0.368	0.609	161.3	163.0	TP	-1.8
224	0.368	0.735	162.2	163.0	TP	-0.9
225	0.368	0.766	160.9	163.0	TP	-2.1
226			0	0	TN
227			0	0	TN
228	0.352	0.798	169.0	170.5	TP	-1.4
229	0.352	0.801	167.8	170.5	TP	-2.7
230	0.368	0.774	162.6	163.0	TP	-0.4
231	0.360	0.802	164.5	166.7	TP	-2.2
232	0.364	0.777	163.5	164.8	TP	-1.3
233	0.368	0.720	162.7	163.0	TP	-0.4
234	0.372	0.797	162.6	161.3	TP	1.3
235			0	0	TN
236			0	0	TN
237	0.344	0.763	173.6	174.4	TP	-0.8
238	0.344	0.734	174.4	174.4	TP	-0.0
239	0.348	0.659	173.6	172.4	TP	1.2
240	0.352	0.727	169.5	170.5	TP	-1.0
241			0	0	TN
242			0	0	TN
243	0.308	0.677	197.8	194.8	TP	3.0
244			0	0	TN
245			0	0	TN
246			0	0	TN
247			0	0	TN
248	0.352	0.461	173.6	170.5	TP	3.2
249	0.344	0.831	173.6	174.4	TP	-0.8
250	0.348	0.658	171.9	172.4	TP	-0.5
251	0.344	0.762	173.2	174.4	TP	-1.2
252	0.352	0.744	172.0	170.5	TP	1.6
253			0	0	TN
254			0	0	TN
255	0.340	0.709	178.1	176.5	TP	1.7
256	0.352	0.751	168.9	170.5	TP	-1.5
257	0.348	0.621	171.2	172.4	TP	-1.2
258	0.360	0.611	164.4	166.7	TP	-2.3
259			0	0	TN
260			0	0	TN
261	0.624	0.254	177.5	96.2	TP	81.4
262	0.348	0.416	167.0	172.4	TP	-5.4
263	0.388	0.234	155.0	154.6	TP	0.4
264	0.400	0.469	168.2	150.0	TP	18.2
265	0.396	0.385	161.3	151.5	TP	9.8
266			0	0	TN
267			0	0	TN
268			0	0	TN
269	0.376	0.777	155.0	159.6	TP	-4.5
270	0.384	0.695	155.0	156.2	TP	-1.3
271	0.396	0.689	150.8	151.5	TP	-0.8
272	0.392	0.569	150.4	153.1	TP	-2.7
273			0	0	TN
274			0	0	TN
275	0.360	0.631	165.2	166.7	TP	-1.5
276	0.352	0.621	170.5	170.5	TP	-0.0
277	0.700	0.319	168.5	85.7	TP	82.8
278	0.392	0.303	157.9	153.1	TP	4.8
279	0.364	0.548	164.5	164.8	TP	-0.4
280			0	0	TN
281			0	0	TN
282	0.360	0.681	164.4	166.7	TP	-2.3
283	0.364	0.728	163.8	164.8	TP	-1.1
284	0.368	0.396	162.6	163.0	TP	-0.4
285	0.368	0.695	162.0	163.0	TP	-1.1
286	0.360	0.750	165.3	166.7	TP	-1.4
287			0	0	TN
288			0	0	TN
289	0.380	0.789	159.6	157.9	TP	1.7
290	0.380	0.783	157.1	157.9	TP	-0.8
291	0.380	0.783	156.7	157.9	TP	-1.2
292	0.400	0.642	151.5	150.0	TP	1.5
293	0.420	0.702	141.5	142.9	TP	-1.3
294			0	0	TN
295			0	0	TN
296			0	0	TN
297			0	0	TN
298			0	0	TN
299			0	0	TN
300			0	0	TN
301			0	0	TN
302			0	0	TN
303			0	0	TN
304	0.364	0.761	163.8	164.8	TP	-1.1
305	0.636	0.268	0	94.3	FP
306			0	0	TN
307			0	0	TN
308	0.360	0.529	166.2	166.7	TP	-0.5
309	0.348	0.621	176.5	172.4	TP	4.1
310	0.352	0.694	171.2	170.5	TP	0.8
311	0.356	0.238	175.2	168.5	TP	6.7
312			0	0	TN
313			0	0	TN
314			Non zero	0	FN
315	0.368	0.548	163.4	163.0	TP	0.4
316	0.344	0.549	170.8	174.4	TP	-3.6
317	0.340	0.541	174.8	176.5	TP	-1.6
318	0.356	0.626	167.1	168.5	TP	-1.4
319	0.356	0.623	166.3	168.5	TP	-2.2
320			0	0	TN
321			0	0	TN
322	0.360	0.781	167.6	166.7	TP	0.9
323	0.344	0.497	173.2	174.4	TP	-1.2
324	0.336	0.492	174.8	178.6	TP	-3.7
325	0.352	0.485	164.4	170.5	TP	-6.1
326	0.364	0.339	163.4	164.8	TP	-1.4
327			0	0	TN
328			0	0	TN
329	0.336	0.660	174.0	178.6	TP	-4.6
330	0.336	0.509	179.1	178.6	TP	0.5
331	0.352	0.363	167.4	170.5	TP	-3.0
332			0	0	TN
333			0	0	TN
334			0	0	TN
335			0	0	TN
336			0	0	TN
337			0	0	TN
338			0	0	TN
339			0	0	TN
340			Non zero	0	FN
341	0.324	0.229	166.7	185.2	TP	-18.5
342	0.348	0.564	171.4	172.4	TP	-1.0
343	0.360	0.561	170.1	166.7	TP	3.4
344			0	0	TN
345			0	0	TN
346	0.372	0.548	163.0	161.3	TP	1.8
347	0.368	0.760	162.2	163.0	TP	-0.9
348	0.348	0.609	175.6	172.4	TP	3.2
349			Non zero	0	FN
350			0	0	TN
351			0	0	TN
352	0.348	0.799	170.9	172.4	TP	-1.5
353	0.360	0.802	165.6	166.7	TP	-1.1
354			0	0	TN
355			0	0	TN
356	0.356	0.702	166.2	168.5	TP	-2.3
357	0.352	0.739	168.9	170.5	TP	-1.5
358	0.344	0.710	174.0	174.4	TP	-0.4
359	0.356	0.518	168.1	168.5	TP	-0.5
360	0.348	0.691	171.6	172.4	TP	-0.8
361	0.344	0.820	173.6	174.4	TP	-0.8
362	0.344	0.788	174.8	174.4	TP	0.4
363			0	0	TN
364	0.360	0.361	155.8	166.7	TP	-10.8
365	0.348	0.623	169.7	172.4	TP	-2.7
366	0.340	0.388	174.8	176.5	TP	-1.6
367			Non zero	0	FN
368	0.344	0.693	180.7	174.4	TP	6.3
369			0	0	TN
370	0.352	0.582	167.8	170.5	TP	-2.7
371	0.340	0.699	176.9	176.5	TP	0.4
372	0.364	0.727	164.8	164.8	TP	0.0
373			0	0	TN
374			0	0	TN
375			0	0	TN
376			0	0	TN
377			0	0	TN
378			0	0	TN
379			0	0	TN
380			0	0	TN
381			0	0	TN
382			0	0	TN
383			0	0	TN
384			0	0	TN
385			0	0	TN
386			0	0	TN
387			0	0	TN
388			0	0	TN
389			0	0	TN
390			0	0	TN
391			0	0	TN
392			0	0	TN
393			0	0	TN
394			0	0	TN
395			0	0	TN
396			0	0	TN
397			0	0	TN
398			0	0	TN
399			0	0	TN
400			0	0	TN
401			0	0	TN
402			0	0	TN
403			0	0	TN
404			0	0	TN
405			0	0	TN
406			0	0	TN
407			0	0	TN
408			0	0	TN
409			0	0	TN
410			0	0	TN
411			0	0	TN
412			0	0	TN
413			0	0	TN
414			0	0	TN
415			0	0	TN
416			0	0	TN
417			0	0	TN
418			0	0	TN
419			0	0	TN
420			0	0	TN
421			0	0	TN
422			0	0	TN
423			0	0	TN
424			0	0	TN
425			0	0	TN
426			0	0	TN

## Sheet: Ep. 8
nw	T	A	fcc GS	fcc Calc	diag	error
1			0	0	TN
2			0	0	TN
3			0	0	TN
4			0	0	TN
5			0	0	TN
6			Non zero	0	FN
7	0.960	0.485	62.5	62.5	TP	0.0
8	0.908	0.494	64.8	66.1	TP	-1.3
9	0.888	0.526	68.8	67.6	TP	1.2
10	0.928	0.481	63.8	64.7	TP	-0.8
11	0.976	0.477	61.5	61.5	TP	-0.0
12			Non zero	0	FN
13	0.968	0.454	61.7	62.0	TP	-0.3
14	0.960	0.411	56.4	62.5	TP	-6.1
15	0.900	0.502	63.3	66.7	TP	-3.4
16	0.908	0.500	64.4	66.1	TP	-1.7
17	0.900	0.543	64.7	66.7	TP	-2.0
18	0.856	0.499	71.1	70.1	TP	1.0
19	0.848	0.412	73.2	70.8	TP	2.4
20	0.884	0.450	67.9	67.9	TP	-0.0
21	0.908	0.519	66.1	66.1	TP	0.0
22	0.912	0.516	65.5	65.8	TP	-0.3
23	0.892	0.458	68.2	67.3	TP	0.9
24	0.420	0.397	71.4	142.9	TP	-71.4
25	0.440	0.534	62.8	136.4	TP	-73.6
26	0.484	0.546	62.0	124.0	TP	-62.0
27	0.884	0.584	67.7	67.9	TP	-0.2
28			Non zero	0	FN
29	0.452	0.259	64.1	132.7	TP	-68.6
30			Non zero	0	FN
31	0.428	0.229	62.8	140.2	TP	-77.4
32	0.472	0.265	67.0	127.1	TP	-60.2
33	0.428	0.506	68.8	140.2	TP	-71.4
34	0.356	0.695	166.2	168.5	TP	-2.3
35	0.360	0.688	166.3	166.7	TP	-0.4
36	0.364	0.738	162.2	164.8	TP	-2.7
37	0.376	0.767	158.7	159.6	TP	-0.8
38	0.364	0.716	165.2	164.8	TP	0.4
39	0.348	0.736	170.5	172.4	TP	-2.0
40	0.356	0.739	167.8	168.5	TP	-0.8
41	0.376	0.780	158.7	159.6	TP	-0.8
42	0.348	0.748	169.3	172.4	TP	-3.1
43	0.368	0.740	163.0	163.0	TP	0.0
44	0.352	0.704	170.8	170.5	TP	0.4
45			0	0	TN
46			0	0	TN
47	0.344	0.763	172.0	174.4	TP	-2.4
48	0.348	0.844	171.9	172.4	TP	-0.5
49	0.352	0.808	168.9	170.5	TP	-1.5
50	0.340	0.801	174.4	176.5	TP	-2.1
51	0.344	0.783	173.6	174.4	TP	-0.8
52	0.332	0.774	179.4	180.7	TP	-1.3
53			0	0	TN
54	0.340	0.753	174.4	176.5	TP	-2.1
55	0.340	0.726	176.9	176.5	TP	0.4
56	0.344	0.812	173.6	174.4	TP	-0.8
57	0.360	0.817	165.2	166.7	TP	-1.5

## Sheet: Ep. 9
nw	T	A	fcc GS	fcc Calc	diag	error
1			0	0	TN
2			0	0	TN
3			0	0	TN
4			0	0	TN
5			0	0	TN
6			0	0	TN
7			0	0	TN
8			0	0	TN
9			0	0	TN
10			0	0	TN
11			0	0	TN
12			0	0	TN
13			0	0	TN
14			0	0	TN
15			0	0	TN
16			0	0	TN
17			0	0	TN
18			0	0	TN
19			0	0	TN
20			0	0	TN
21			0	0	TN
22			0	0	TN
23			0	0	TN
24			0	0	TN
25			0	0	TN
26			0	0	TN
27			0	0	TN
28			0	0	TN
29	0.312	0.792	190.4	192.3	TP	-2.0
30	0.316	0.851	190.7	189.9	TP	0.8
31			0	0	TN
32			0	0	TN
33			0	0	TN
34			0	0	TN
35			0	0	TN
36			0	0	TN
37			0	0	TN
38			0	0	TN
39			0	0	TN
40			0	0	TN
41			0	0	TN
42			0	0	TN
43			0	0	TN
44	0.320	0.504	183.8	187.5	TP	-3.7
45	0.324	0.719	185.2	185.2	TP	-0.0
46	0.316	0.809	188.9	189.9	TP	-1.0
47	0.316	0.803	188.7	189.9	TP	-1.2
48	0.332	0.543	182.9	180.7	TP	2.2
49	0.320	0.643	188.9	187.5	TP	1.4
50	0.328	0.714	183.4	182.9	TP	0.4
51			0	0	TN
52			0	0	TN
53			0	0	TN
54			0	0	TN
55	0.316	0.748	189.9	189.9	TP	0.0
56	0.324	0.521	175.2	185.2	TP	-10.0
57	0.324	0.769	184.7	185.2	TP	-0.5
58	0.336	0.790	178.6	178.6	TP	-0.0
59	0.320	0.586	186.6	187.5	TP	-0.9
60	0.328	0.751	182.0	182.9	TP	-0.9
61	0.328	0.778	181.6	182.9	TP	-1.3
62	0.340	0.763	178.6	176.5	TP	2.1
63	0.332	0.690	183.4	180.7	TP	2.7
64	0.324	0.823	186.3	185.2	TP	1.2
65	0.316	0.744	188.4	189.9	TP	-1.4
66	0.336	0.744	182.9	178.6	TP	4.4
67	0.324	0.508	188.9	185.2	TP	3.7
68	0.324	0.823	183.4	185.2	TP	-1.8
69	0.316	0.731	189.4	189.9	TP	-0.5
70	0.332	0.810	179.0	180.7	TP	-1.7
71	0.312	0.430	190.3	192.3	TP	-2.0
72	0.312	0.577	190.8	192.3	TP	-1.5
73	0.324	0.660	184.3	185.2	TP	-0.9
74	0.312	0.823	193.5	192.3	TP	1.2
75			0	0	TN
76			0	0	TN
77			0	0	TN
78			0	0	TN
79			0	0	TN
80			0	0	TN
81			0	0	TN
82			0	0	TN
83			0	0	TN
84			0	0	TN
85			0	0	TN
86			0	0	TN
87			0	0	TN
88			0	0	TN
89			0	0	TN
90			0	0	TN
91			0	0	TN
92			0	0	TN
93			0	0	TN
94			0	0	TN
95			0	0	TN
96			0	0	TN
97			0	0	TN
98			0	0	TN
99			0	0	TN
100			0	0	TN
101			0	0	TN
102			0	0	TN
103			0	0	TN
104			0	0	TN
105			0	0	TN
106			0	0	TN
107			0	0	TN
108			0	0	TN
109			0	0	TN
110			0	0	TN
111			0	0	TN
112			0	0	TN
113			0	0	TN
114			0	0	TN
115			0	0	TN
116			0	0	TN
117			0	0	TN
118			0	0	TN
119			0	0	TN

## Sheet: Ep. 10
nw	T	A	fcc GS	fcc Calc	diag	error
1			0	0	TN
2			0	0	TN
3			0	0	TN
4			0	0	TN
5			0	0	TN
6			0	0	TN
7	0.284	0.753	211.8	211.3	TP	0.5
8	0.300	0.803	200.0	200.0	TP	0.0
9	0.288	0.744	207.4	208.3	TP	-1.0
10	0.300	0.775	201.3	200.0	TP	1.3
11	0.304	0.783	196.3	197.4	TP	-1.0
12	0.304	0.762	196.1	197.4	TP	-1.3
13	0.304	0.727	196.5	197.4	TP	-0.9
14	0.304	0.800	193.8	197.4	TP	-3.6
15	0.312	0.854	191.1	192.3	TP	-1.2
16	0.312	0.809	191.8	192.3	TP	-0.5
17	0.308	0.820	192.3	194.8	TP	-2.5
18	0.308	0.764	195.8	194.8	TP	1.0
19	0.312	0.738	192.7	192.3	TP	0.4
20	0.324	0.735	183.8	185.2	TP	-1.4
21			0	0	TN
22			0	0	TN
23	0.304	0.739	199.5	197.4	TP	2.1
24	0.300	0.819	199.1	200.0	TP	-0.9
25	0.308	0.794	193.8	194.8	TP	-1.0
26	0.304	0.292	169.7	197.4	TP	-27.7
27	0.308	0.435	198.2	194.8	TP	3.4
28	0.308	0.859	194.3	194.8	TP	-0.5
29	0.332	0.744	181.6	180.7	TP	0.9
30			0	0	TN
31	0.316	0.678	187.5	189.9	TP	-2.4
32	0.336	0.626	182.0	178.6	TP	3.5
33	0.332	0.601	178.1	180.7	TP	-2.6
34			0	0	TN
35	0.300	0.753	196.9	200.0	TP	-3.1
36	0.304	0.858	194.8	197.4	TP	-2.6
37	0.304	0.763	196.9	197.4	TP	-0.4
38	0.316	0.726	191.3	189.9	TP	1.5
39			0	0	TN
40			0	0	TN
41	0.300	0.812	197.8	200.0	TP	-2.2
42	0.312	0.703	195.8	192.3	TP	3.5
43	0.300	0.759	198.7	200.0	TP	-1.3
44	0.324	0.642	188.4	185.2	TP	3.3
45			0	0	TN
46	0.300	0.704	201.8	200.0	TP	1.8
47	0.308	0.705	196.9	194.8	TP	2.0

[truncated: 197 more sheets: Ep. 11, Ep. 12, Ep. 13, Ep. 14, Ep. 15, Ep. 16, Ep. 17, Ep. 18, Ep. 19, Ep. 20, Ep. 21, Ep. 22, Ep. 23, Ep. 24, Ep. 25, Ep. 26, Ep. 27, Ep. 28, Ep. 29, Ep. 30 …]
